# Supplementary material for: Cationic Cyclodextrin-Based Carriers for Drug and Nucleic Acid Delivery
Source: Pharmaceutics. 2025 Jan 9;17(1):81. doi: 10.3390/pharmaceutics17010081 (PMC11768558; doi:10.3390/pharmaceutics17010081)
Supplement: Supplementary file 1 [file pharmaceutics-17-00081-s001.zip]

Archive with 1 entries (1 files):
- pharmaceutics-3346071-supplementary.pdf
